# Supplementary material for: Whole-genome sequencing and genetic characteristics of representative porcine reproductive and respiratory syndrome virus (PRRSV) isolates in Korea
Source: Virol J. 2022 Apr 11;19:66. doi: 10.1186/s12985-022-01790-6 (PMC8996673; doi:10.1186/s12985-022-01790-6)
Supplement: Supplementary file 1 — Additional file 1. Workflow of the comparison of eight methods of cDNA preparation for NGS. [file 12985_2022_1790_MOESM1_ESM.xlsx]

## Sheet: Sheet1
	Recombinant (isolated)	Major parent (isolated)	Minor parent (isolated)	Breakpoint Positions (nt)			p-value
				Beginning	Ending	Region	RDP	GENECONV	BootScan	Maxchi	Chimaera	SiScan	3Seq
	GGYC45 (2010)	K07-2273 (2007)	RespPRRS_MLV (Vaccine)	7012	9613	NSP8 - NSP10	8.00 × 10-33	1.96 × 10-7	4.42 × 10-17	1.30 × 10-20	2.17 × 10-6	1.99 × 10-16	6.49 × 10-13
	GBGJ22 (2011)	K07-2273 (2007)	RespPRRS_MLV (Vaccine)	7038	11845	NSP8 - NSP12	6.55 × 10-43	3.45 × 10-23	1.36 × 10-29	1.23 × 10-28	4.52 × 10-8	5.30 × 10-22	6.49 × 10-13
	KU-N1202 (2012)	K07-2273 (2007)	RespPRRS_MLV (Vaccine)	10772	11408	NSP11	2.88 × 10-17	2.34 × 10-3	1.57 × 10-13	2.96 × 10-3	3.95 × 10-4	3.11 × 10-9	3.25 × 10-13
				13365	14708	ORF5 - ORF6	9.31 × 10-54	5.65 × 10-55	4.39 × 10-58	2.66 × 10-13	1.26 × 10-9	2.00 × 10-26	3.25 × 10-11
	JB15-N-PJ4-GN (2015)	K07-2273 (2007)	RespPRRS_MLV (Vaccine)	11164	12029	NSP11 - NSP12	1.99 × 10-42	3.28 × 10-29	1.75 × 10-41	2.07 × 10-16	8.91 × 10-14	1.53 × 10-4	1.62 × 10-12
	KNU-1901 (2019)	KU-N1606 (2016)	K07-2273 (2007)	12303	14879	ORF3 - ORF7	7.40 × 10-59	2.69 × 10-5	2.60 × 10-57	1.33 × 10-23	6.34 × 10-27	9.05 × 10-23	1.30 × 10-12
	KNU-1902 (2019)	KU-N1606 (2016)	K07-2273 (2007)	12303	14879	ORF3 - ORF7	7.40 × 10-59	2.69 × 10-5	2.60 × 10-57	1.33 × 10-23	6.34 × 10-27	9.05 × 10-23	1.30 × 10-12
	JBNU-19-N01 (2019)	NADC30 (2008)	NADC34 (2014)	1651	2948	NSP2	4.16 × 10-77	1.24 × 10-64	2.72 × 10-36	4.86 × 10-25	1.11 × 10-22	2.45 × 10-33	3.25 × 10-13
				9060	10003	NSP10	4.68 × 10-14	8.13 × 10-3	3.90 × 10-14	1.19 × 10-5	4.55 × 10-8	1.90 × 10-3	9.74 × 10-13
	JBNU-20-N01 (2020)	NADC30 (2008)	NADC34 (2014)	1651	2948	NSP2	4.16 × 10-77	1.24 × 10-64	2.72 × 10-36	4.86 × 10-25	1.11 × 10-22	2.45 × 10-33	3.25 × 10-13
				9060	10003	NSP10	4.68 × 10-14	8.13 × 10-3	3.90 × 10-14	1.19 × 10-5	4.55 × 10-8	1.90 × 10-3	9.74 × 10-13
