# Supplementary material for: Whole-genome sequencing and genetic characteristics of representative porcine reproductive and respiratory syndrome virus (PRRSV) isolates in Korea
Source: Virol J. 2022 Apr 11;19:66. doi: 10.1186/s12985-022-01790-6 (PMC8996673; doi:10.1186/s12985-022-01790-6)
Supplement: Supplementary file 3 — Additional file 3. FASTQ quality control and mapping assessment of eight optimized cDNA preparation methods. [file 12985_2022_1790_MOESM3_ESM.xlsx]

## Sheet: Sheet1
	No.	Area	Accession No.	Strain	Year	Type		No.	Area	Accession No.	Strain	Year	Type
	1	Taiwan	KP998431.1	MD001	1991	PRRSV2		36	China	GQ461593	SHE	2009	PRRSV1
	2	Japan	AB288356.1	EDRD-1	1992	PRRSV2		37	Belarus	KP889243	SU1-Bel	2010	PRRSV1
	3	Netherlands	NC_043487.1	Lelystad	1993	PRRSV1		38	China	KC492504	NVDC-NM2	2011	PRRSV1
	4	China	AY032626	CH-1a	1996	PRRSV2		39	China	KC492506	NVDC-FJ	2011	PRRSV1
	5	Korea	AY585241.1	PL97-1	1997	PRRSV2		40	USA	KF724404.1	XW008	2012	PRRSV2
	6	Singapole	AF184212.1	SP	1999	PRRSV2		41	China	KF815525	Xju	2012	PRRSV2
	7	USA	AY366525	EuroPRRSV	1999	PRRSV1		42	Korea	MK057529.1	KU-N1202	2012	PRRSV2
	8	USA	EF536000.1	MN30100	2000	PRRSV2		43	China	KM196101	LNEU12	2012	PRRSV1
	9	USA	DQ489311	SD-01-08	2001	PRRSV1		44	Korea	KF555450.1	CA-2	2013	PRRSV2
	10	USA	AF494042.1	P129	2002	PRRSV2		45	Korea	KF555451.1	KNU-12-KJ4	2013	PRRSV2
	11	China	AY150312	HB-1(sh)/2002	2002	PRRSV2		46	Belgian	KT159248.1	13V091	2013	PRRSV1
	12	USA	AY424271	JA142	2003	PRRSV2		47	Russia	KX668221	WestSib13	2013	PRRSV1
	13	USA	EF536003.1	VR2332	2003	PRRSV2		48	Belgian	KT159249	13V117	2013	PRRSV1
	14	China	KF287131	HK10	2004	PRRSV1		49	China	KP771783	NVDC-R224	2014	PRRSV2
	15	Netherlands	AY588319	LV4.2.1	2004	PRRSV1		50	USA	KT257977	ISU30	2014	PRRSV2
	16	USA	DQ176019	MN184A	2005	PRRSV2		51	USA	MF326985.1	NADC34	2014	PRRSV2
	17	USA	DQ176020	MN184B	2005	PRRSV2		52	Italy	MF346695.1	PR40/2014	2014	PRRSV1
	18	USA	EF488739	MN184C	2005	PRRSV2		53	Korea	MK057530.1	KU-N1606	2016	PRRSV2
	19	Korea	DQ473474.1	LMY	2006	PRRSV2		54	China	MG860516	LNWK96	2017	PRRSV2
	20	China	EF112445.1	JXA1	2006	PRRSV2		55	China	MG913987	LNWK130	2017	PRRSV2
	21	China	GU047344	BJEU06-1	2006	PRRSV1		56	Korea	MK057531.1	KU-N1702	2017	PRRSV2
	22	China	EF635006	HuN4	2007	PRRSV2		57	Korea	MK057532.1	KU-N1712	2017	PRRSV2
	23	China	EF641008	JXwn06	2007	PRRSV2		58	China	MK759853	XJ17-5	2017	PRRSV2
	24	China	EU360130	HB-1/3.9	2007	PRRSV2		59	China	MK906026	JSTZ1712-12	2017	PRRSV2
	25	China	EU624117	XH-GD	2007	PRRSV2		60	China	MK202794	FJ0908	2018	PRRSV2
	26	China	EU825724	GD	2007	PRRSV2		61	China	MN648449	HLJDZD32-1901	2019	PRRSV2
	27	Korea	FJ349261.1	KNU-07	2007	PRRSV1		62	Korea	MT176434.1	KNU-1902	2019	PRRSV2
	28	Korea	KT033457.1	E38	2007	PRRSV1		63	Korea	MT178233.1	KNU-1901	2019	PRRSV2
	29	Belarus	JF802085.1	Lena	2007	PRRSV1		64	Vaccine	AF066183.4	RespPRRS_MLV	Vaccine	PRRSV2
	30	China	EU076704	HKEU16	2007	PRRSV1		65	Vaccine	DQ779791.1	PrimePac	Vaccine	PRRSV2
	31	Belgian	GU737264	07V063	2007	PRRSV1		66	Vaccine	DQ988080.1	Ingelvac_ATP	Vaccine	PRRSV2
	32	China	GU169411	08HuN	2008	PRRSV2		67	Vaccine	KU131568.1	Elanco_SD11-21_P100	Vaccine	PRRSV2
	33	USA	JN654459.1	NADC30	2008	PRRSV2		68	Vaccine	KF991509	Porcilis	Vaccine	PRRSV1
	34	USA	JN660150	NADC31	2008	PRRSV2		69	Vaccine	GU067771.1	Amervac	Vaccine	PRRSV1
	35	China	GU047345	NMEU09-1	2009	PRRSV1
