# Supplementary material for: Whole-genome sequencing and genetic characteristics of representative porcine reproductive and respiratory syndrome virus (PRRSV) isolates in Korea
Source: Virol J. 2022 Apr 11;19:66. doi: 10.1186/s12985-022-01790-6 (PMC8996673; doi:10.1186/s12985-022-01790-6)
Supplement: Supplementary file 4 — Additional file 4. De novo assembly assessment by QUAST with contigs aligned to the reference genome. [file 12985_2022_1790_MOESM4_ESM.xlsx]

## Sheet: Sheet1
	Virus (Cq value)	Method	cDNA prep	Total number of reads	Low quality trimmed reads (%)	The number of good reads	Coverage	Mean coverage	Mapped virus (%)	Mapped host (%)	Unmapped (%)
	VR2332_original (13.39)	Method_1	Random hexamer cDNA	96998	94.24	5586	0.996	54×	60.4	0.2	39.4
		Method_2	RNA frag. + random hexamer cDNA	72421	96.36	2639	0.998	23×	56	0.3	43.7
		Method_3	SISPA cDNA	933188	0.53	928233	1	9496×	58	0	42
		Method_4	RNA frag. + SISPA cDNA	746249	0.64	741443	1	6477×	49.5	0	50.5
	VR2332_conc. (9.87)	Method_5	Random hexamer cDNA	85896	59.74	34586	0.997	446×	79.6	0.1	20.3
		Method_6	RNA frag. + random hexamer cDNA	216204	71.85	60864	0.999	722×	74.2	0.1	25.7
		Method_7	SISPA cDNA	1478268	0.5	1470832	1	19796×	76.2	0	23.8
		Method_8	RNA frag. + SISPA cDNA	1240002	0.55	1233183	1	15482×	71.2	0	28.8
	Mapped virus reference : AY150564.1
	Mapped host reference : AQIB01
