# Supplementary material for: Whole-genome sequencing and genetic characteristics of representative porcine reproductive and respiratory syndrome virus (PRRSV) isolates in Korea
Source: Virol J. 2022 Apr 11;19:66. doi: 10.1186/s12985-022-01790-6 (PMC8996673; doi:10.1186/s12985-022-01790-6)
Supplement: Supplementary file 5 — Additional file 5. Multiple sequence alignment of the reference genome and contigs generated from eight methods of cDNA preparation showing the 5′ and 3′UTRs. [file 12985_2022_1790_MOESM5_ESM.xlsx]

## Sheet: Sheet1
	Method	Largest contig (bp)	Coverage	Genome fraction (%)	Duplication ratio	Genomic features		mismatch
						whole	partial
	Method_1	15354	30×	99.372	1	19	3	16
	Method_2	15475	11×	99.553	1.006	18	4	16
	Method_3	15446	5439×	99.799	1.002	21	2	17
	Method_4	15451	3779×	99.67	1.003	19	3	16
	Method_5	15437	248×	99.476	1.004	19	3	17
	Method_6	15473	396×	99.495	1.007	19	3	14
	Method_7	15479	11150×	99.845	1.003	23	0	16
	Method_8	14246	7686×	92.201	1	19	3	33
	Reference: AY150564.1 (VR2332), 15451bp, 23 genomic features
