# Supplementary material for: Whole-genome sequencing and genetic characteristics of representative porcine reproductive and respiratory syndrome virus (PRRSV) isolates in Korea
Source: Virol J. 2022 Apr 11;19:66. doi: 10.1186/s12985-022-01790-6 (PMC8996673; doi:10.1186/s12985-022-01790-6)
Supplement: Supplementary file 7 — Additional file 7. Multiple sequence alignment of PRRSV1 NSP2. [file 12985_2022_1790_MOESM7_ESM.xlsx]

## Sheet: Sheet1
	Strain	Type	isolated	Seqeuncing	Assembled length (bp)	ORF5 Lineage	Top BLAST-hit
							Accession	Description	Coverage (%)	Identity (%)
	JA-142	PRRSV2	2003	Resequencing	15386	L8	AY424271.1	JA-142	100	99.88
	K07-2273	PRRSV2	2007	de novo assembly	14904	Kor Lin C	JX138233.1	CP07-626-2, partial	99	93.43
	K08-1054	PRRSV2	2008	de novo assembly	15382	L5	AF066183.4	RespPRRS MLV	100	97.11
	CBJE19	PRRSV2	2010	de novo assembly	14989	Kor Lin A	JX138233.1	CP07-626-2, partial	99	91.78
	GBGJ22	PRRSV2	2010	de novo assembly	14977	Kor Lin B	JX138236.1	A4699, partial	99	94.17
	D40	PRRSV1	2011	Resequencing	14992	sub1A	KY434184.1	D40, partial	98	99.97
	CNCY42	PRRSV2	2011	de novo assembly	15385	L5	AF066183.4	RespPRRS MLV	100	99.59
	GGYC45	PRRSV2	2011	de novo assembly	15003	Kor Lin A	MN073134.1	PRR715665-S8-L001	100	92.04
	JB15-N-PJ4-GN	PRRSV2	2015	de novo assembly	15384	L5	AF066183.4	RespPRRS MLV	100	97.72
	JB15-N-M8-GN	PRRSV2	2015	de novo assembly	14962	L5	AF066183.4	RespPRRS MLV	99	99.52
	JB15-N-PJ10-GN	PRRSV2	2015	de novo assembly	14989	Kor Lin B	MK057532.1	KU-N1712	99	92.93
	JB15-N-P31-GB	PRRSV2	2015	de novo assembly	14970	L1	JN654459.1	NADC30	100	95.23
	JB15-N-PJ45-GN	PRRSV2	2015	de novo assembly	14983	Kor Lin C	JX138233.1	CP07-626-2, partial	99	92.08
	JB15-N-PJ73-GN	PRRSV2	2015	de novo assembly	14975	L1	MK057531.1	KU-N1702	100	96.71
	JB15-E-M17-JB	PRRSV1	2015	de novo assembly	15111	sub1C	GQ461593.1	SHE	100	99.57
	JB15-E-P47-GB	PRRSV1	2015	de novo assembly	14965	sub1A	KY434184.1	D40, partial	98	93.42
	CBNU0495	PRRSV1	2016	Resequencing	14942	sub1A	KY434183.1	CBNU0495	98	99.91
	JBNU-19-E01	PRRSV1	2019	de novo assembly	14993	sub1A	FJ349261.1	KNU-07	100	91.77
	JBNU-19-N01	PRRSV2	2019	de novo assembly	14952	L1	KT257977.1	ISU30	100	90.98
	JBNU-20-N01	PRRSV2	2020	de novo assembly	14988	L1	KT257977.1	ISU30	100	91.13
